# Supplementary material for: Paired ctDNA analysis reveals diverse resistance mechanisms to mobocertinib in EGFR exon 20 insertion NSCLC
Source: Front Oncol. 2026 May 19;16:1827867. doi: 10.3389/fonc.2026.1827867 (PMC13225986; doi:10.3389/fonc.2026.1827867)
Supplement: Supplementary Table 1 — Acquired resistance mutations and signaling pathways [file Table1.xlsx]

## Sheet: Sheet1
ID	Alteration	Signaling pathway
SMC-001	EGFR T790M	RTK/RAS
SMC-001	EGFR Amp	RTK/RAS
SMC-001	BRAF Amp	RTK/RAS
SMC-001	CDK6 Amp	Cell Cycle
SMC-001	ERBB2 Amp	RTK/RAS
SMC-001	MET Amp	RTK/RAS
SMC-001	MYC Amp	MYC
SMC-001	PIK3CA Amp	PI3K
SMC-002	ALK E549D	RTK/RAS
SMC-002	CCND3 Amp	Cell Cycle
SMC-002	CDK12 P1190T	NA
SMC-002	CDK4 Amp	Cell Cycle
SMC-002	EGFR Amp	RTK/RAS
SMC-002	NOTCH1 G2345C	NOTCH
SMC-002	NOTCH1 H2344Q	NOTCH
SMC-004	RET-RET Fusion	Oncogenic Fusion
SMC-005	CDK6 Amp	Cell Cycle
SMC-005	MYC Amp	MYC
SMC-005	NTRK3 K746N	RTK/RAS
SMC-005	PIK3CA Amp	PI3K
SMC-007	KRAS G12A	RTK/RAS
SMC-008	KAT6A E1374K	NA
SMC-009	EGFR Amp	RTK/RAS
SMC-011	FGFR2 Splicing	RTK/RAS
SMC-011	KIT Amp	RTK/RAS
SMC-011	PIK3CA E547D	PI3K
SMC-017	TERT H687Y	NA
SMC-013	TP53 C135Y	p53
SMC-013	ATM A1159S	p53
SMC-013	NTRK3-IGR Fusion	Oncogenic Fusion
SMC-022	TP53 G18R	p53
SMC-022	TP53 G361E	p53
SMC-022	GNAS R201C	NA
SMC-022	NOTCH1 S137L	NOTCH
